# Supplementary material for: COVID-19 in Elderly Patients Surgically Treated for Lower Limbs Fracture
Source: J Clin Med. 2021 Dec 29;11(1):168. doi: 10.3390/jcm11010168 (PMC8745572; doi:10.3390/jcm11010168)
Supplement: Supplementary file 1 [file jcm-11-00168-s001.zip]

Archive with 1 entries (1 files):
- jcm-1529654-supplementary.pdf
